# Supplementary material for: Knockout Mutants of OsPUB7 Generated Using CRISPR/Cas9 Revealed Abiotic Stress Tolerance in Rice
Source: Int J Mol Sci. 2023 Mar 10;24(6):5338. doi: 10.3390/ijms24065338 (PMC10048836; doi:10.3390/ijms24065338)
Supplement: Supplementary file 1 [file ijms-24-05338-s001.zip]

Archive with 2 entries (2 files):
- (2023-2-14) Supplementary figure.pdf
- (2023-2-14) Supplementary table.xlsx
